# Supplementary material for: Overview of Membrane Protein Sample Preparation for Single-Particle Cryo-Electron Microscopy Analysis
Source: Int J Mol Sci. 2023 Sep 30;24(19):14785. doi: 10.3390/ijms241914785 (PMC10573263; doi:10.3390/ijms241914785)
Supplement: Supplementary file 1 [file ijms-24-14785-s001.zip]

Archive with 1 entries (1 files):
- ijms-2581590-supplementary.pdf
